# Supplementary material for: Screening data for the endocrine disrupting activities of 583 chemicals using the yeast two-hybrid assay
Source: Data Brief. 2018 Nov 23;21:2543–6. doi: 10.1016/j.dib.2018.11.071 (PMC6288393; doi:10.1016/j.dib.2018.11.071)
Supplement: Supplementary file 2 — Supplementary material [file mmc2.xlsx]

## Sheet: Sheet3
Chemical Name	CAS No.	Formula	hERa (ECx10/nM)		medERa (ECx10/nM)		AhR (ECx10/nM)		hERa antagonistic (EC50/nM)		AR antagonistic (EC50/nM)		YTOX test (IC50/nM)		P.B. test (IC50/nM)
(±)-alpha-Tocopheryl Acetate	7695-91-2	C31H52O3	-	*1	-	*1	-	*1	-	*6	-	*6	-	*6	-	*1
(±)-Naringenin	93602-28-9	C15H12O5	-	*1	3500		30000		-	*6	-	*6	-	*6	-	*1
(2,4-Dichlorophenoxy)acetic acid	94-75-7	C8H6Cl2O3	-	*2	-	*1	-	*1	-	*1	-	*6	-	*6	-	*2
1-(p-Hydroxyphenyl)-1-nonanol	synthesis	C15H26O2	-	*1	-	*1	-	*1	-	*6	3700		-	*6	15000
1,1-Bis(4-hydroxyphenyl)-propane	1576-13-2	C15H16O2	7400		3300		-	*1	-	*6	-	*6	-	*6	-	*1
1,2,3,4,5,6-Hexachlorocyclohexane(gamma-BHC)	58-89-9	C6H6Cl6	-	*1	-	*1	-	*1	-	*1	-	*6	-	*1	23000
1,2,4-Triphenylcyclohexane	synthesis	C24H24	-	*2	-	*2	-	*1	-	*6	-	*6	-	*6	-	*2
1,2,5,6,9,10-Hexabromocyclododecane (HBCD)	3194-55-6	C12H18Br6	-	*1	-	*1	-	*1	-	*6	-	*6	-	*6	-	*1
1,2:5,6-Dibenzanthracene	53-70-3	C22H14	-	*1	-	*1	1400		-	*6	-	*6	-	*6	-	*1
1,2-Benzanthracene	56-55-3	C18H12	-	*1	-	*1	11		-	*6	4200		-	*6	-	*1
1,2-benzothiazol-3-one	2634-33-5	C7H5NOS	-	*1	-	*1	-	*1	-	*6	-	*6	-	*6	5700
1,2-bis(3-methylphenox)ethane	54914-85-1	C16H18O2	-	*1	-	*1	5400		-	*1	-	*6	-	*1	14000
1,2-Dibromo-3-chloropropane(DBCP)	96-12-8	C3H5Br2Cl	-	*1, a	-	*1	-	*1	-	*1	-	*6	-	*1	-	*5
1,3,5-Triphenyl-1-hexene	26924-41-4	C24H24	-	*2	-	*2	-	*1	-	*6	-	*6	-	*6	-	*2
1,3,5-Triphenylcyclohexane	28336-57-4	C24H24	-	*1, a	-	*1	-	*1	-	*1	-	*6	-	*1	-	*2
1,3-Dichloropropene	542-75-6	C3H4Cl2	-	*2, a	-	*2	-	*1	-	*1	-	*6	-	*1	-	*2
1,3-Diphenylpropane	1081-75-0	C15H16	-	*1, a	20000		2600		-	*6	2000		-	*6	18000
1,4,5-Triphenyl-1-hexene	synthesis	C24H24	-	*2	-	*2	-	*1	-	*6	-	*6	-	*6	-	*2
1,4-androstadiene-3,17-dione	897-06-3	C19H24O2	-	*1	-	*1	-	*1	-	*6	5400		-	*6	-	*1
1,4-Bis-[2-(3,5-dichloropyridyloxy)]benzene (TCPOBOP)	76150-91-9	C16H8Cl4N2O2	-	*1	-	*1	-	*1	-	*6	-	*6	-	*6	-	*1
1,4-Diphenyl-2-butene	13657-49-3	C16H16	37000		3000		380		-	*1	ND		-	*1	9900
10,10'-Oxibis (phenoxarsine)	58-36-6	C24H16As2O3	-	*1	-	*1	-	*1	5		29		170		-	*1
10-chloro-1,4-estradiene-3,17-dione	synthesis	C18H21ClO2	0.36	*d	3.8	*d	-	*1	-	*6	940		-	*6	-	*1
11-Ketotestosterone	564-35-2	C19H26O3	8900		-	*1	-	*1	-	*1	-	*6	-	*1	-	*2
13-cis-Retinoic acid	4759-48-2	C20H28O2	-	*1	-	*1	-	*1	-	*6	-	*6	-	*6	-	*1
16,16-dichloro-4-androstene-3,17-dione	synthesis	C19H24Cl2O2	-	*1	-	*1	-	*1	1700		2100		-	*6	-	*1
16alpha-hydroxyestrone	566-76-7	C18H22O3	3.4		56		-	*4	-	*7	-	*6	ND		-	*4
17alpha-Estradiol	57-91-0	C18H24O2	1.4	*a	14		-	*1	-	*6	630		-	*6	-	*1
17beta-Estradiol	50-28-2	C18H24O2	0.12	*a, c, d	0.54	*c, d	-	*1	ND		190		-	*6	-	*1
1-Acetyl-4-(4-hydroxyphenyl)piperazine	67914-60-7	C12H16N2O2	-	*1	-	*1	-	*1	-	*6	-	*6	-	*6	-	*1
1a-Phenyl-4a-(1-phenylethyl)-1,2,3,4-Tetrahydronaphthalene	synthesis	C24H24	-	*1	-	*1	-	*1	-	*8	ND		-	*8	-	*1
1a-Phenyl-4a-(2-phenylethyl)tetralin	synthesis	C24H24	-	*2	-	*2	-	*1	-	*6	-	*6	-	*6	-	*2
1a-Phenyl-4e-(1-phenylethyl)-1,2,3,4-Tetrahydronaphthalene	synthesis	C24H24	-	*1	-	*1	-	*1	-	*6	-	*6	-	*6	-	*2
1e,2e,4a-Triphenylcyclohexane	synthesis	C24H24	-	*2	-	*2	-	*1	-	*6	-	*6	-	*6	-	*2
1e-Phenyl-4a-(1-phenylethyl)-1,2,3,4-Tetrahydronaphthalene	synthesis	C24H24	-	*1	-	*1	-	*1	-	*6	-	*6	-	*6	-	*2
1e-Phenyl-4a-(2-phenylethyl)tetralin	synthesis	C24H24	-	*2	-	*2	-	*1	-	*6	-	*6	-	*6	-	*2
1e-Phenyl-4e-(1-phenylethyl)-1,2,3,4-Tetrahydronaphthalene	synthesis	C24H24	-	*1	-	*1	-	*1	-	*6	-	*6	-	*6	-	*2
1H,1H,2H,2H-Perfluoroctan-1-ol	647-42-7	C8H5F13O	-	*1	-	*1	-	*5	-	*6	-	*6	-	*6	-	*1
1H,1H,2H,2H-Perfluorodecan-1-ol	865-86-1	C12H5F21O	-	*1	-	*1	-	*5	4300		-	*6	-	*6	-	*1
1-Hydroxypyrene	5315-79-7	C16H10O	-	*1	1100		1700		-	*6	210		-	*6	-	*1
1-Methyl-1,2,4-triphenylcyclopentane	synthesis	C24H26	-	*2	-	*2	ND		-	*8	ND		-	*8	-	*2
1-Methyl-1,3,4-triphenylcyclopentane	synthesis	C24H26	-	*2	-	*2	ND		-	*8	ND		-	*8	-	*2
1-Methyl-1-phenylindan	79034-12-1	C16H16	19000		13000		-	*1	-	*6	2400		-	*6	-	*2
1-Methyl-3-phenyl-2-(1-phenylethyl)indan	synthesis	C24H21O	-	*2	-	*2	-	*1	-	*6	-	*6	-	*6	-	*2
1-Methyl-3-phenylindan	6416-39-3	C16H16	10000		5000		-	*1	-	*1	1100		-	*1	-	*2
1-Naphthol	90-15-3	C10H8O	-	*1	-	*1	21000		-	*6	5300		-	*6	130000
1-Nitropyrene	5522-43-0	C16H9NO2	-	*1, a	-	*1	110		-	*6	170		-	*6	-	*1
1-Phenyltetralin	3018-20-0	C16H16	8500		2700		25000		-	*6	1300		-	*6	-	*2
2-(1-Adamantyl)-4-methylphenol	41031-50-9	C17H22O	17000		4200		-	*1	4800		3100		10000		-	*1
2-(2'-hydroxy-3',5'-di-tert-amylphenyl)benzotriazole	21615-49-6	C22H29N3O	-	*1	-	*1	-	*1	-	*6	-	*6	-	*6	-	*1
2-(2'-hydroxy-3',5'-di-tert-butylphenyl)benzotriazole	3846-71-7	C20H25N3O	-	*1	-	*1	-	*1	-	*6	-	*6	-	*6	-	*1
2-(2'-hydroxy-5'-methylphenyl)benzotriazole	2240-22-4	C13H11N3O	-	*1	-	*1	28		-	*6	3500		-	*6	-	*1
2-(2'-hydroxy-5'-tert-butylphenyl)benzotriazole	3147-76-0	C16H17N3O	-	*1	-	*1	200		-	*6	-	*6	-	*6	14000
2-(2-Hydroxyphenyl)-2,4,4-trimethylchroman	synthesis	C18H20O2	410		64		-	*1	-	*6	4700		-	*6	-	*1
2-(3',5'-di-tert-butyl-2'-hydroxyphenyl)-5-chlorobenzotriazole	3864-99-1	C20H24ClN3O	-	*1	-	*1	-	*1	-	*6	-	*6	-	*6	-	*1
2-(3-phenylpropyl)phenol	1481-90-9	C15H16O	13000		1300		390		-	*6	180		-	*6	-	*1
2-(4-Hydroxyphenyl)-2,4,4-trimethylchroman	synthesis	C18H20O2	470		120		-	*1	5100		1600		-	*6	-	*1
2-(4-Hydroxyphenyl)-5-pyrimidinol	142172-97-2	C10H8N2O2	-	*1	-	*1	38000		-	*6	-	*6	-	*6	-	*1
2-(5-chloro-2-benzotriazolyl)-6-tert-butyl-p-cresol	3896-11-5	C17H18ClN3O	-	*1	-	*1	35000		-	*6	-	*6	-	*6	-	*1
2-(m-Chlorophenoxy)propionic Acid	101-10-0	C9H9ClO3	-	*1	-	*1	-	*1	-	*6	-	*6	-	*6	-	*1
2,2',4,4'-Tetrahydroxybenzophenone	131-55-5	C13H10O5	4900		1800		21000		-	*6	6100		-	*6	-	*1
2,2-Bis(3-chloro-4-hydroxyphenyl)propane	79-98-1	C15H14Cl2O2	110		55		-	*1	-	*6	1400		-	*6	31000
2,2'-Dihydroxy-4,4'-dimethoxybenzophenone	131-54-4	C15H14O5	-	*1	4100		16000		-	*6	4500		-	*6	-	*1
2,2'-Dihydroxy-4-methoxybenzophenone	131-53-3	C14H12O4	-	*1	-	*1	12000		-	*6	1600		-	*6	-	*1
2,3-Dichlorophenoxyacetic acid	2976-74-1	C8H6Cl2O3	-	*1	-	*1	-	*1	-	*6	-	*6	-	*6	-	*1
2,3-Diphenyl-1-butene	22875-84-9	C16H16	9100		2400		40000		-	*1	4900		-	*1	-	*2
2,4,16,16-tetrachloroestrone	synthesis	C18H18Cl4O2	-	*1, d	-	*1, d	22000		5800		3700		-	*6	-	*1
2,4,5-Trichlorophenoxyacetic Acid	93-76-5	C8H5Cl3O3	-	*1, a	-	*1	-	*1	-	*1	-	*6	-	*1	84000
2,4,6-Tribromophenol	118-79-6	C6H3Br3O	-	*1	3900		5100		1300		1200		12000		12000
2,4,6-Triphenyl-1-hexene	18964-53-9	C24H24	-	*1	-	*1	-	*1	-	*6	-	*6	-	*6	-	*1
2,4,6-Triphenyl-2-hexene	17342-61-9	C24H24	-	*2	-	*2	-	*1	-	*8	No Data		-	*8	-	*2
2,4-bis(4-Hydroxycumyl)phenol	35924-04-0	C25H28O3	13000		3900		-	*1	5600		-	*6	-	*6	-	*1
2,4-dibromo-17alpha-ethynylestradiol	synthesis	C20H22Br2O2	6300	*d	5400	*d	-	*1	5400		690		-	*6	-	*1
2,4-dibromo-17beta-estradiol	synthesis	C18H22Br2O2	500	*d	580	*d	-	*1	-	*6	160		-	*6	-	*1
2,4-dibromoestriol	synthesis	C18H22Br2O3	-	*1, d	-	*1, d	-	*1	-	*6	-	*6	-	*6	-	*1
2,4-dibromoestrone	synthesis	C18H22Br2O2	800	*d	9200	*d	-	*1	-	*6	300		-	*6	-	*1
2,4-Dibromophenol	615-58-7	C6H4Br2O	-	*1	22000		13000		7800		3600		-	*1	13000
2,4-dichloro-17alpha-ethynylestradiol	synthesis	C20H22Cl2O2	36	*d	47	*d	-	*1	-	*6	200		-	*6	-	*1
2,4-dichloro-17beta-estradiol	synthesis	C18H22Cl2O2	15	*d	24	*d	-	*1	-	*6	75		-	*6	-	*1
2,4-dichloroestriol	synthesis	C18H22Cl2O3	1600	*d	4900	*d	-	*1	-	*6	-	*6	-	*6	-	*1
2,4-dichloroestrone	synthesis	C18H22Cl2O2	24	*d	90	*d	-	*1	-	*6	100		-	*6	-	*1
2,4-Dichlorophenol	120-83-2	C6H4Cl2O	-	*1	-	*1	-	*1	-	*1	-	*6	-	*1	86000
2',4''-Dihydroxy-2,2-diphenylpropane	synthesis	C15H16O2	3100	*b	1000	*b	-	*1	-	*6	-	*6	-	*6	-	*1
2,4-Dihydroxybenzophenone	131-56-6	C13H10O3	570		150		9500		-	*6	1500		-	*6	-	*1
2,4'-Dihydroxydiphenyl sulfone (Bisphenol S iso.)	5397-34-2	C12H10O4S	-	*1	-	*1	-	*1	-	*1	-	*6	-	*1	-	*1
2,4-Diphenyl-1-butene	16606-47-6	C16H16	-	*1, a	20000		400		-	*6	1600		-	*6	-	*1
2,5-Dihydroxyphenylacetic gamma-lactone	2688-48-4	C8H6O3	-	*1	-	*1	-	*1	-	*6	-	*6	-	*6	-	*1
2,6-Dibromophenol	608-33-3	C6H4Br2O	-	*1	-	*1	-	*1	-	*1	-	*6	-	*1	-	*1
2,6-dichloro-4-butylphenoxy acetic acid	synthesis	C12H14Cl2O3	-	*1	-	*1	5300		-	*6	-	*6	ND		-	*1
2,6-dichloro-4-nonylphenol	synthesis	C15H22Cl2O	830		1400		-	*1	4000		4600		-	*6	-	*2
2,6-dichloro-4-nonylphenyl 2-hydroxyethyl ether	synthesis	C17H26Cl2O2	-	*2	18000		-	*1	6100		-	*6	-	*6	-	*2
2,6-dichloro-4-octylphenol	73986-52-4	C14H20Cl2O	850		2100		-	*1	-	*6	ND		-	*6	-	*1
2,6-dichloro-4-tert-butylphenol	34593-75-4	C10H12Cl2O	-	*1	5100		-	*1	-	*6	720		-	*6	10000
2-2Bis(4-hydroxyphenyl)-hexafluoropropane (BPA AF)	1478-61-1	C15H10F6O2	970		81		13000		2000		ND		-	*6	-	*1
2-bromo-17alpha-ethynylestradiol	synthesis	C20H23BrO2	0.73	*d	1.3	*d	-	*1	-	*6	790		-	*6	-	*1
2-bromo-17beta-estradiol	synthesis	C18H23BrO2	1.2	*d	1.5	*d	-	*1	-	*6	150		-	*6	-	*1
2-bromoestriol	synthesis	C18H23BrO3	340	*d	700	*d	-	*1	-	*6	-	*6	-	*6	-	*1
2-bromooestrone	synthesis	C18H21BrO2	1.8	*d	2.6	*d	-	*1	-	*6	150		-	*6	-	*1
2-chloro-17alpha-ethynylestradiol	synthesis	C20H23ClO2	0.38	*d	0.68	*d	-	*1	-	*6	790		-	*6	-	*1
