# Supplementary material for: Screening data for the endocrine disrupting activities of 583 chemicals using the yeast two-hybrid assay
Source: Data Brief. 2018 Nov 23;21:2543–6. doi: 10.1016/j.dib.2018.11.071 (PMC6288393; doi:10.1016/j.dib.2018.11.071)
Supplement: Supplementary file 3 — Supplementary material [file mmc3.xlsx]

## Sheet: Sheet3
Chemical Name	CAS No.	Formula	hERa (ECx10/nM)		medERa (ECx10/nM)		AhR (ECx10/nM)		hERa antagonistic (EC50/nM)		AR antagonistic (EC50/nM)		YTOX test (IC50/nM)		P.B. test (IC50/nM)
2-chloro-17beta-estradiol	synthesis	C18H23ClO2	0.34	*d	0.51	*d	-	*1	-	*6	-	*6	-	*6	-	*1
2-chloro-4-butylphenol	synthesis	C14H21ClO	-	*1	4500		-	*1	-	*6	1100		-	*6	410
2-chloro-4-butylphenoxy acetic acid	synthesis	C12H15ClO3	-	*1	-	*1	-	*1	-	*6	-	*6	-	*6	-	*1
2-chloro-4-nonylphenol	60044-33-9	C15H23ClO	860		310		-	*1	-	*4	ND		-	*4	-	*2
2-chloro-4-nonylphenyl 2-hydroxyethyl ether	synthesis	C17H27ClO2	10000		-	*1	-	*1	-	*6	5900		-	*6	-	*2
2-chloro-4-octylphenol	79162-47-3	C14H21ClO	390		440		ND		-	*6	ND		-	*6	≤10,000
2-chloro-4-octylphenoxy acetic acid	synthesis	C16H23ClO3	-	*1	-	*1	-	*1	1500		5100		-	*6	12000
2-chloroestriol	synthesis	C18H23ClO3	140	*d	370	*d	-	*1	-	*6	-	*6	-	*6	≤10,000
2-chloroestrone	synthesis	C18H21ClO2	0.74	*d	2.1	*d	-	*1	-	*6	210		-	*6	≤10,000
2-cyclopentylphenol	1518-84-9	C11H14O	-	*1	22000		7900		-	*6	2700		-	*6	16000
2-Ethylhexyl 4-Methoxy cinnamate	5466-77-3	C18H26O3	-	*1	-	*1	19000		-	*6	-	*6	-	*6	-	*1
2-Ethylhexyl p-Dimethylaminobenzoate	21245-02-3	C17H27NO2	-	*1	-	*1	2400		-	*6	-	*6	-	*6	-	*1
2-Ethylhexyl p-Hydroxybenzoate	5153-25-3	C15H22O3	170		130		22000		-	*6	4400		-	*6	-	*1
2-Hydroxy-4-methoxybenzophenone	131-57-7	C14H12O3	-	*1	1600		5200		-	*6	2400		-	*6	-	*1
2-Hydroxy-4-methoxy-benzophenone-5-sulfonic acid	4065-45-6	C14H12O6S	-	*1	-	*1	-	*1	-	*6	-	*6	ND		-	*1
2-Hydroxy-4-n-octyloxybenzophenone	1843-05-6	C21H26O3	-	*1	-	*1	-	*1	-	*6	-	*6	-	*6	-	*1
2-Hydroxy-9-fluorenone	6949-73-1	C13H8O2	2000		980		1000		-	*6	730		-	*6	-	*1
2-Hydroxyethyl Salicylate	87-28-5	C9H10O4	-	*1	-	*1	-	*1	-	*6	-	*6	-	*6	-	*1
2-Hydroxy-flutamide	52806-53-8	C11H11F3N2O4	-	*1	-	*1	-	*1	-	*6	5700		-	*6	-	*1
2-mercapto-1-methylimidazole	60-56-0	C4H6N2S	-	*1	-	*1	-	*1	-	*6	-	*6	-	*6	-	*1
2-mercaptopyridine-N-oxide,sodium salt	3811-73-2	C5H4NNaOS	-	*1	-	*1	7900		1600		4300		-	*6	4000
2-Naphthol	135-19-3	C10H8O	-	*1	4900		-	*1	-	*6	-	*6	-	*6	48000
2-n-octyl-4-isothiazolin-3-one	26530-20-1	C11H19NOS	-	*1	-	*1	-	*1	800		2300		-	*6	1500
2-n-propylphenol	644-35-9	C9H12O	-	*1	-	*1	22000		-	*6	-	*6	-	*6	-	*1
2-phenoxyethanol	122-99-6	C8H10O2	-	*1	-	*1	-	*1	-	*6	-	*6	-	*6	-	*1
3-(4-Hydroxyphenyl)propionic acid N-hydroxysuccinimide ester	34071-95-9	C13H13NO5	-	*1	-	*1	-	*1	5500		-	*6	-	*6	-	*1
3-(4-methylbenzylidane)-camphor	36861-47-9	C18H22O	-	*1	-	*1	-	*1	-	*6	-	*6	-	*6	-	*1
3-(a-Acetonyl-4-chlorobenzyl)-4-hydroxycoumarine	81-82-3	C19H15ClO4	-	*1	-	*1	-	*1	5100		-	*6	-	*6	-	*1
3,3',5,5'-Tetraiodothyroacetic acid	67-30-1	C14H8I4O4	-	*1	-	*1	-	*1	2100		2600		5500		8500
3,3',5-Trichlorobisphenol A	synthesis	C15H13Cl3O2	200	*b	130		ND		-	*9	ND		-	*9	4000
3,3',5'-Triiodo-L-Thyronine	5817-39-0	C15H12I3NO4	-	*1	-	*1	-	*1	-	*6	-	*6	8000		-	*1
3,3',5-Triiodothyroacetic acid	51-24-1	C14H9I3O4	10000		13000		-	*1	3000		3600		5200		8800
3,4-Dichlorophenol	95-77-2	C6H4Cl2O	-	*2, a	3800		23000		-	*6	2600		-	*6	64000
3',5',8-trichlorodaidzein	synthesis	C15H7Cl3O4	-	*1	-	*1	-	*1	5000		5900		4400		9100
3,5-Dichloro-4-hydroxybenzoic acid benzyl ester	22071-55-2	C14H10Cl2O3	-	*1	2200		880		2000		1500		-	*6	11000
3,5-Dichloro-4-hydroxy-benzoic acid ethyl ester	17302-82-8	C9H8Cl2O3	-	*1	-	*1	9800		1600		960		8900		-	*1
3,5-Dichloro-4-hydroxy-benzoic acid isobutyl ester	synthesis	C11H15Cl2O5	-	*1	-	*1	8800		1600		1600		6500		-	*1
3,5-Dichloro-4-hydroxy-benzoic acid isopropyl ester	synthesis	C12H13Cl2O5	-	*1	-	*1	-	*1	1300		1300		7200		-	*1
3,5-Dichloro-4-hydroxy-benzoic acid methyl ester	3337-59-5	C8H6Cl2O3	-	*1	-	*1	16000		2700		1800		-	*6	-	*1
3,5-Dichloro-4-hydroxy-benzoic acid n-butyl ester	909404-90-6	C11H12Cl2O3	-	*1	-	*1	2400		1600		1600		6800		-	*1
3,5-Dichloro-4-hydroxy-benzoic acid n-propyl ester	101003-80-9	C10H10Cl2O3	-	*1	-	*1	2300		1500		1100		5700		17000
3,5-dichlorobisphenol A	synthesis	C15H14Cl2O2	550	*b	120		ND		-	*4	ND		-	*4	1800
3,5-Diiodo-L(+)-tyrosine dihydrate	300-39-0	C9H13I2NO5	-	*1	-	*1	-	*1	-	*6	-	*6	-	*6	18000
3,5-diiodosalicylic acid	133-91-5	C7H4I2O3	-	*1	-	*1	-	*1	-	*6	-	*6	6900		-	*1
3,6,8-tribromoharman	synthesis	C12H7N2Br3	-	*2	-	*1	ND		-	*6	ND		-	*6	-	*2
3',8-dichlorodaidzein	synthesis	C15H8Cl2O4	-	*1	-	*1	-	*1	-	*6	-	*6	-	*6	-	*1
3-Chloro-4-Hydroxybenzoic acid benzyl ester	85303-64-6	C14H11ClO3	-	*1	120		170		1500		1800		-	*6	10000
3-Chloro-4-hydroxy-benzoic acid ethyl ester	16357-41-8	C9H9ClO3	-	*1	17000		2200		-	*6	870		-	*6	-	*1
3-Chloro-4-hydroxy-benzoic acid isobutyl ester	37470-52-3	C13H16ClO5	1200		1000		690		4200		970		-	*6	-	*1
3-Chloro-4-hydroxy-benzoic acid isopropyl ester	37470-50-1	C12H14ClO5	5700		2400		2500		-	*6	1400		-	*6	-	*1
3-Chloro-4-hydroxy-benzoic acid methyl ester	3964-57-6	C8H7ClO3	-	*1	-	*1	6800		-	*6	1700		-	*6	-	*1
3-Chloro-4-hydroxy-benzoic acid n-butyl ester	37470-51-2	C13H16ClO5	-	*1	2100		450		2900		1500		-	*6	-	*1
3-Chloro-4-hydroxy-benzoic acid n-propyl ester	37470-49-8	C12H14ClO5	1500		860		430		-	*6	750		-	*6	-	*1
3-Chlorobisphenol A	synthesis	C15H15ClO2	520	*b	140		-	*1	-	*6	3100		-	*6	-	*2
3-Hydroxy-1H-phenalen-1-one	5472-84-4	C13H8O2	-	*1	-	*1	14000		-	*6	-	*6	-	*6	-	*1
3-isopropylphenol	618-45-1	C9H12O	-	*1	-	*1	-	*1	-	*6	-	*6	-	*6	-	*1
3-n-propylphenol	621-27-2	C9H12O	-	*1	-	*1	-	*1	-	*6	-	*6	-	*6	-	*1
4-(1-Adamantyl)phenol	29799-07-3	C16H20O	11		15		-	*1	-	*6	470		-	*6	-	*1
4-(2,4-Dinitroanilino)phenol	119-15-3	C12H9N3O5	-	*1	-	*1	-	*1	-	*6	440		-	*6	-	*1
4-(3-phenylpropyl)phenol	34591-21-4	C15H16O	840		98		5100		ND		600		-	*6	-	*1
4-(4-hydroxyphenyl)-2,2,4-trimethylchroman	synthesis	C18H20O2	1200	*c	190	*c	-	*1	-	*1	5700		-	*1	-	*1
4-(phenylethyl)phenol	6335-83-7	C14H14O	1194		210		1900		-	*6	930		-	*6	-	*1
4,4'-(1,3-Adamantane-diyl)diphenol	37677-93-3	C22H24O2	1600		500		-	*1	-	*6	-	*6	-	*6	-	*1
4,4'-(1,3-dimethylbutylidene)bisphenol	6807-17-6	C18H22O2	290	*c	180	*c	-	*1	-	*1	-	*6	-	*1	-	*1
4,4'-(1-ethyl-2-methyltrimethylene)bisphenol	synthesis	C20H26O2	45		9		-	*1	-	*6	3100		-	*6	-	*1
4,4-Bis-(4-hydroxyphenyl)valeric acid	126-00-1	C17H18O4	-	*1	-	*1	-	*1	-	*6	-	*6	-	*6	-	*1
4,4'-Cyclohexyliden bisphenol	843-55-0	C18H20O2	3300		2100		-	*1	5200		-	*6	-	*6	-	*1
4,4'-methylenebisphenol (Bisphenol F)	620-92-8	C13H12O2	2600		580		-	*1	-	*6	-	*6	-	*6	-	*1
4,4'-sulfonyldiphenol (Bisphenol S)	80-09-1	C12H10O4S	-	*1	-	*1	-	*1	-	*6	-	*6	ND		-	*1
4,4'-thiodiphenol	2664-63-3	C12H10O2S	270	*a	380		-	*1	-	*1	4900		-	*1	25000
4',5,7-Trihydroxyflavanone	67604-48-2	C15H12O5	-	*1	1900		16000		-	*6	-	*6	-	*6	39000
4,6-Cholestadien-3-one	566-93-8	C27H42O	-	*1	-	*1	-	*1	-	*6	-	*6	-	*6	-	*1
4-[2-(4-Hydroxyphenyl)-2-propanyl]-1,3-benzenediol (3OH-Bisphenol A)	79371-66-7	C15H16O3	-	*1	-	*1	ND		-	*8	ND		-	*8	-	*1
4-[2-(4-hydroxyphenyl)propan-2-yl]cyclohexa-3,5-diene-1,2-dione (BisphenolAquione)	163405-36-5	C15H14O3	-	*1	-	*1	ND		-	*8	ND		-	*8	7100
4-androstene-3,17-dione	synthesis	C19H26O2	-	*1	-	*1	-	*1	2600		590		-	*6	-	*1
4-bromo-17alpha-ethynylestradiol	synthesis	C20H23BrO2	7.1	*d	41	*d	-	*1	-	*6	310		-	*6	-	*1
4-bromo-17beta-estradiol	synthesis	C18H23BrO2	1.1	*d	5.3	*d	-	*1	-	*6	160		-	*6	-	*1
4-bromoestriol	synthesis	C18H23BrO3	72	*d	130	*d	-	*1	-	*6	-	*6	-	*6	-	*1
4-bromoestrone	synthesis	C18H21BrO2	3	*d	190	*d	-	*1	-	*6	360		-	*6	-	*1
4-chloro-17alpha-ethynylestradiol	synthesis	C20H23ClO2	0.43	*d	3.7	*d	-	*1	-	*6	180		-	*6	-	*1
4-chloro-17beta-estradiol	synthesis	C18H23ClO2	0.16	*d	1.2	*d	-	*1	-	*6	100		-	*6	-	*1
4-chloroestriol	synthesis	C18H23ClO3	29	*d	78	*d	-	*1	-	*6	-	*6	-	*6	-	*1
4-chloroestrone	synthesis	C18H21ClO2	0.52	*d	40	*d	-	*1	-	*6	210		-	*6	-	*1
4-Cyanophenol	767-00-0	C7H5NO	-	*1	-	*1	-	*1	-	*6	-	*6	-	*6	140000
4-cyclohexylphenol	1131-60-8	C12H16O	280		52		23000		-	*6	380		-	*6	12000
4-cyclopentylphenol	1518-83-8	C11H14O	4300		480		-	*1	-	*6	1100		-	*6	3700
4-Dodecylphenol	27193-86-8	C18H30O	1100		650		-	*1	-	*6	-	*6	7100		-	*1
4-Hydroxy-1-indanone	40731-98-4	C9H8O2	-	*1	-	*1	5200		-	*6	-	*6	-	*6	-	*1
4-Hydroxy-6-methyl-2-pyrone	675-10-5	C6H6O3	-	*1	-	*1	-	*1	-	*6	-	*6	-	*6	-	*1
4-Hydroxybenzoic Acid	99-96-7	C7H6O3	-	*1, a	-	*1	-	*1	-	*6	-	*6	-	*6	-	*1
4-hydroxybenzoic Acid Isobutyl Ester	4247-02-3	C11H14O3	670		280		6200		-	*6	3400		-	*6	-	*1
4-hydroxybenzoic Acid n-Amyl Ester	6521-29-5	C12H16O3	1900		710		4600		-	*6	1700		-	*6	11000
4-hydroxybenzoic Acid n-Dodecyl Ester	2664-60-0	C19H30O3	-	*1	-	*1	-	*1	-	*6	-	*6	-	*6	24000
4-hydroxybenzoic Acid n-Hexyl Ester	1083-27-8	C13H18O3	530		150		4200		-	*6	1100		-	*6	3000
4-Hydroxycinnamic acid	501-98-4	C9H8O3	-	*1	-	*1	-	*1	-	*6	-	*6	-	*6	-	*5
4-Hydroxyindole	2380-94-1	C8H7NO	-	*1	-	*1	5700		-	*6	-	*6	-	*6	-	*1
4-hydroxyphenyl isobutyl methyl ketone	synthesis	C10H12O2	7100	*c	3100	*c	-	*1	-	*1	ND		-	*1	-	*1
4-hydroxyphenylisopropanol	synthesis	C9H12O2	81		35		-	*1	-	*1	-	*6	-	*1	-	*1
4-Hydroxytamoxifen	68047-06-3	C26H29NO2	-	*1, a	-	*1	-	*1	1500		-	*6	-	*6	-	*1
