# Supplementary material for: Screening data for the endocrine disrupting activities of 583 chemicals using the yeast two-hybrid assay
Source: Data Brief. 2018 Nov 23;21:2543–6. doi: 10.1016/j.dib.2018.11.071 (PMC6288393; doi:10.1016/j.dib.2018.11.071)
Supplement: Supplementary file 4 — Supplementary material [file mmc4.xlsx]

## Sheet: Sheet3 (2)
Chemical Name	CAS No.	Formula	hERa (ECx10/nM)		medERa (ECx10/nM)		AhR (ECx10/nM)		hERa antagonistic (EC50/nM)		AR antagonistic (EC50/nM)		YTOX test (IC50/nM)		P.B. test (IC50/nM)
4-Isopropenylphenol	4286-23-1	C9H10O	140		34		-	*1	-	*6	-	*6	-	*6	-	*1
4-isopropylphenol	99-89-8	C9H12O	-	*1	11000		-	*1	-	*6	-	*6	-	*6	880
4-Methyl-2,4-bis(p-hydroxyphenyl)pent-1-ene	13464-24-9	C18H20O2	2		1.1		-	*1	-	*6	2700		-	*6	-	*1
4-nitro-m-cresol	2581-34-2	C7H7NO3	-	*1	-	*1	-	*1	-	*6	4400		-	*6	-	*1
4-Nonylcatechol	123063-35-4	C15H24O2	-	*1	1300		-	*1	1300		740		5200		-	*1
4-n-propylphenol	645-56-7	C9H12O	-	*1	7000		-	*1	-	*6	-	*6	-	*6	7500
4-Octylphenyl salicylate	2512-56-3	C21H26O3	-	*1	-	*1	-	*1	-	*6	-	*6	-	*6	-	*1
4-phenylphenol	92-69-3	C12H10O	2100		1200		9900		-	*6	100		-	*6	-	*1
4-sec-Butylphenol	99-71-8	C10H14O	5600	*a	1100		-	*1	-	*6	4100		-	*6	2700
4-t-Butyl-4'-methoxydibenzoylmethane	70356-09-1	C20H22O3	-	*1	-	*1	-	*1	-	*6	-	*6	-	*6	9900
4-t-Butylphenyl salicylate	87-18-3	C17H18O3	-	*1	-	*1	390		-	*6	-	*6	-	*6	6100
5,6,7,8-tetrahydro-1-naphthol	529-35-1	C10H12O	-	*1	-	*1	14000		-	*6	4900		-	*6	-	*1
5a-androstane	438-22-2	C19H32	-	*1	-	*1	-	*1	-	*6	-	*6	-	*6	-	*1
5a-dihydrotestosterone	521-18-6	C19H30O2	560		3600		-	*1	-	*6	-	*6	-	*6	-	*1
5-b-Pregnane-3,20-dione	128-23-4	C21H32O2	-	*1	-	*1	-	*1	810		170		-	*6	-	*1
5-propyl-2-thiouracil	2954-52-1	C7H10N2OS	-	*1	-	*1	-	*1	-	*6	-	*6	-	*6	-	*1
6-(4-Chlorophenyl)imidazo[2,1-b][1,3]thiazole-5-carbaldehyde O-(3,4-dichlorobenzyl)oxime (CITCO)	338404-52-7	C19H12Cl3N3OS	-	*1	-	*1	6200		-	*6	-	*6	-	*6	-	*1
6,8-dibromoharman	1601-98-5	C12H8Br2N2	-	*2	-	*1	ND		-	*6	ND		-	*6	31000
6,8-dichloroapigenin	synthesis	C15H8Cl2O5	-	*1	3600		-	*1	1400		-	*6	-	*6	9200
6,8-dichlorocatechin	synthesis	C15H12Cl2O6	-	*1	-	*1	-	*1	-	*6	-	*6	-	*6	-	*1
6,8-dichlorochrysin	32140-66-2	C14H12O3	-	*1	-	*1	110		4600		-	*6	-	*6	8600
6,8-dichlorogenistein	synthesis	C15H8Cl2O5	9100		2000		-	*1	3200		5300		-	*6	-	*1
6,8-dichloronaringenin	synthesis	C15H10Cl2O5	-	*1	11000		-	*1	5500		-	*6	-	*6	-	*1
6-bromoharman	18813-71-3	C12H9BrN2	-	*2	-	*1	-	*1	-	*6	-	*6	-	*6	29000
6-Fluoro-4-hydroxycoumarin	1994-13-4	C9H5FO3	-	*1	-	*1	-	*1	-	*6	-	*6	-	*6	-	*1
6-hydroxy-1-(4-hydroxyphenyl)-1,3,3-trimethylindane	synthesis	C18H22O	-	*1	4800		-	*1	-	*1	-	*6	-	*1	-	*1
6-hydroxy-1,2,3,4-tetrahydronaphthalene	1125-78-6	C10H12O	9500		4500		23000		-	*6	4000		-	*6	6300
6-Hydroxy-1,3-benzoxathiol-2-one	4991-65-5	C7H4O3S	-	*1	-	*1	-	*1	-	*6	-	*6	-	*6	-	*1
6-Hydroxy-3-(4-hydroxyphenyl)-1,1,3-trimethylindane	synthesis	C18H22O	2400		230		-	*1	-	*6	-	*6	-	*6	-	*1
6-Hydroxyflavanone	4250-77-5	C15H12O3	1800		1100		1700		-	*6	790		-	*6	-	*1
6-n-propyl-2-thiouracil	51-52-5	C7H10N2OS	-	*1	-	*1	-	*1	-	*6	-	*6	-	*6	-	*1
7-Hydroxyflavanone	6515-36-2	C15H12O3	10000		2000		2000		-	*6	-	*6	-	*6	-	*1
9-cis-Retinoic Acid	5300-03-8	C20H28O2	-	*1	-	*1	-	*1	-	*6	-	*6	-	*6	-	*1
Abietic Acid	514-10-3	C20H30O2	-	*1	-	*1	-	*1	1400		4600		-	*6	10000
Acenaphthene	83-32-9	C12H10	-	*1	-	*1	-	*1	-	*6	-	*6	-	*6	-	*1
Acid Alizarin Violet N	2092-55-9	C16H11N2NaO5S	-	*1	-	*1	21000		-	*6	-	*6	-	*6	-	*1
Acifluorfen	50594-66-6	C14H7ClF3NO5	-	*1	-	*1	-	*1	-	*6	-	*6	6800		-	*1
Aclonifen	74070-46-5	C12H9ClN2O3	-	*1	4400		2600		-	*6	130		-	*6	-	*1
Acridine	260-94-6	C13H9N	-	*1	-	*1	17000		-	*1	-	*6	-	*1	110000
Alachlor	15972-60-8	C14H20ClNO2	-	*2, a	-	*1	-	*1	-	*1	-	*6	-	*6	-	*2
Aldicarb	116-06-3	C7H14N2O2S	-	*1, a	-	*1	-	*1	-	*1	-	*6	-	*1	-	*5
Aldrin	309-00-2	C12H8Cl6	-	*1, a	-	*1	-	*1	-	*1	-	*6	-	*6	-	*1
Allethrin	584-79-2	C19H26O3	44000		-	*1	-	*1	-	*1	-	*6	-	*1	-	*2
all-trans-Retinal	116-31-4	C20H28O	-	*1	-	*1	-	*1	-	*6	-	*6	-	*6	-	*1
all-trans-Retinoic acid	302-79-4	C20H28O2	-	*1	-	*1	-	*1	-	*6	-	*6	-	*6	-	*1
all-trans-Retinol	68-26-8	C20H30O	-	*1	-	*1	-	*1	-	*6	-	*6	-	*6	-	*1
Allylisothiocyanate	57-06-7	C4H5NS	-	*1	-	*1	17000		-	*6	-	*6	-	*6	18000
Allyl-thiourea	109-57-9	C4H8N2S	-	*2	-	*1	-	*1	-	*6	-	*6	-	*6	-	*5
alpha-Benzoepin	959-98-8	C9H6Cl6O3S	-	*2	-	*1	-	*1	-	*1	5200		-	*1	-	*2
alpha-Ecdysterone	3604-87-3	C27H44O6	12000		-	*1	ND		-	*1	ND		-	*1	-	*2
alpha-Naphthoflavone	604-59-1	C19H12O2	-	*1	-	*1	34		-	*6	-	*6	-	*6	-	*1
AM-580	102121-60-8	C22H25NO3	-	*1	-	*1	-	*1	3200		3600		-	*6	-	*1
amiodarone	1951-25-3	C25H29I2NO3	-	*1	-	*1	-	*1	-	*6	-	*6	-	*6	-	*1
Amitrole	61-82-5	C2H4N4	-	*1, a	-	*1	-	*1	-	*1	-	*6	-	*1	-	*5
Anthracene	120-12-7	C14H10	-	*1	-	*1	2700		-	*1	380		-	*1	-	*2
Anthraflavic	84-60-6	C14H8O4	-	*1	-	*1	2700		-	*6	-	*6	-	*6	-	*1
Anthrarobin	577-33-3	C14H10O3	20000		1800		14000		480		1600		-	*6	14000
Apigenin	520-36-5	C15H10O5	24000	*a	230		14000		-	*1	-	*6	-	*1	-	*1
Arsenic(III)oxide	1327-53-3	As2O3	-	*1	-	*1	-	*1	-	*6	-	*6	-	*6	-	*1
Atrazine	1912-24-9	C8H14ClN5	-	*2, a	-	*1	-	*1	-	*1	-	*6	-	*1	-	*2
Azobenzene	103-33-3	C12H10N2	-	*1	-	*1	490		-	*1	-	*6	-	*1	9100
Azulene	275-51-4	C10H8	-	*1	-	*1	34000		-	*1	-	*6	-	*1	92000
Benfuracarb	82560-54-1	C20H30N2O5S	-	*2	-	*1	-	*1	-	*1	-	*6	-	*1	-	*2
Benomyl	17804-35-2	C14H18N4O3	-	*2	-	*1	-	*1	-	*1	-	*6	-	*1	7700
Benz[e]acephenanthrylene	205-99-2	C20H12	-	*1	-	*1	19		-	*6	-	*6	-	*6	-	*1
Benzo[a]pyrene	50-32-8	C20H12	-	*1, a	-	*1	40		-	*6	-	*6	-	*6	-	*2
Benzo[e]pyrene	192-97-2	C20H12	-	*1, a	-	*1	37		-	*6	-	*6	-	*6	-	*2
Benzo[k]fluoranthracene	207-08-9	C20H12	-	*1, a	-	*1	4.3		-	*6	-	*6	-	*6	-	*1
Benzophenone	119-61-9	C13H10O	-	*1, a	-	*1	21000		-	*1	4800		-	*1	79000
Benzoyl peroxide(BPO)	94-36-0	C14H10O4	-	*2	-	*1	-	*1	2500		-	*6	-	*6	9100
Benzyl 2-Naphthyl Ether	613-62-7	C17H14O	-	*1	-	*1	23		-	*6	3600		-	*6	9700
Benzyl 4-hydroxybenzoate	94-18-8	C14H12O3	1400		250		3900		-	*6	1900		-	*6	3300
Benzyl n-Butyl Phthalate	85-68-7	C19H20O4	13000	*a	21000		-	*1	-	*1	-	*6	-	*1	-	*1
Benzylbiphenyl	613-42-3	C19H16	-	*1	-	*1	2300		-	*6	-	*6	-	*6	6400
beta-Benzene hexachloride(b-BHC)	319-85-7	C6H6Cl6	-	*1, a	2900		16000		-	*1	4900		-	*1	-	*1
beta-Benzoepin	33213-65-9	C9H6Cl6O3S	-	*2	-	*1	-	*1	-	*1	-	*6	-	*6	-	*2
beta-Ecdysterone	5289-74-7	C27H44O7	17000		-	*1	-	*1	-	*1	-	*6	-	*1	-	*2
beta-Estradiol 17-(b-D-Glucuronide)	15087-02-2	C24H31NaO8	4200		-	*1	-	*1	-	*6	-	*6	-	*6	-	*5
beta-Estradiol 3-(b-D-Glucuronide)	14982-12-8	C24H31NaO8	440		690		-	*1	-	*6	-	*6	-	*6	-	*5
beta-Estradiol 3,17-Disulfate	17046-60-5	C18H24O8S2	-	*1	-	*1	-	*1	-	*6	-	*6	-	*6	-	*5
beta-Estradiol 3-Sulfate	4999-79-5	C18H24NaO5S	2500		7200		-	*1	-	*6	-	*6	-	*6	-	*5
beta-Naphthoflavone	6051-87-2	C19H12O2	-	*2	-	*1	9.3		-	*1	-	*6	-	*1	-	*2
beta-Sitosterol	83-46-5	C29H50O	-	*1, a	-	*1	ND		-	*1	-	*1	-	*1	-	*2
Bibenzyl	103-29-7	C14H14	-	*1	-	*1	3700		-	*1	-	*6	-	*1	-	*1
Bifenox	42576-02-3	C14H9Cl2NO5	-	*1, a	-	*1	260		-	*6	-	*6	-	*6	17000
Biochanin A	491-80-5	C16H12O5	650	*a	460		130		-	*1	4300		-	*1	14000
Biphenyl	92-52-4	C12H10	-	*1, a	-	*1	-	*1	-	*6	-	*6	-	*6	-	*2
Bisphenol A	80-05-7	C15H16O2	3000	*a, b, c	2000	*c	-	*1	-	*6	-	*6	-	*6	-	*2
Bisphenol B	77-40-7	C16H18O2	2300		510		-	*1	-	*6	-	*6	-	*6	70000
Bisphenol E	2081-08-5	C14H14O2	4700		2500		-	*1	-	*1	-	*6	-	*1	-	*1
Bromofenoxim	13181-17-4	C13H7Br2N3O6	-	*1	-	*1	-	*1	-	*6	-	*6	9100		-	*1
Bromophos-ethyl	4824-78-6	C10H12BrCl2O3PS	-	*1	-	*1	17000		-	*6	-	*6	-	*6	-	*1
Bromopropylate	18181-80-1	C17H16Br2O3	-	*1	-	*1	-	*1	5500		3600		-	*6	-	*1
Buprofezin	69327-76-0	C16H23N3OS	-	*2	-	*1	-	*1	-	*1	-	*6	-	*1	-	*2
Butamifos	36335-67-8	C13H21N2O4PS	360		-	*1	-	*1	-	*6	-	*6	-	*6	-	*1
Butyl-p-hydroxybenzoate	94-26-8	C11H14O3	1300		360		18000		-	*6	5100		-	*6	-	*1
Camphorquinone	465-29-2	C10H14O2	-	*2, a	-	*1	-	*1	-	*6	-	*6	-	*6	19000
Captan	133-06-2	C9H8Cl3NO2S	-	*1, a	-	*1	-	*1	390		670		3200		850
Carbaryl (NAC)	63-25-2	C12H11NO2	-	*2, a	-	*2	28000		-	*1	-	*6	-	*1	31000
