# Supplementary material for: Screening data for the endocrine disrupting activities of 583 chemicals using the yeast two-hybrid assay
Source: Data Brief. 2018 Nov 23;21:2543–6. doi: 10.1016/j.dib.2018.11.071 (PMC6288393; doi:10.1016/j.dib.2018.11.071)
Supplement: Supplementary file 5 — Supplementary material [file mmc5.xlsx]

## Sheet: Sheet3
Chemical Name	CAS No.	Formula	hERa (ECx10/nM)		medERa (ECx10/nM)		AhR (ECx10/nM)		hERa antagonistic (EC50/nM)		AR antagonistic (EC50/nM)		YTOX test (IC50/nM)		P.B. test (IC50/nM)
Carbendazim	10605-21-7	C9H9N3O2	-	*1, a	-	*1	-	*1	-	*6	-	*6	-	*6	-	*1
Catechin	154-23-4	C15H14O6	-	*1	-	*1	-	*1	-	*6	-	*6	-	*6	-	*1
Chlomethoxynil	32861-85-1	C13H9Cl2NO4	-	*1	-	*1	2500		-	*6	78		-	*6	12000
Chlordane	57-74-9	C10H6Cl8	-	*1	-	*1	-	*1	2700		2800		-	*1	-	*1
Chlordecone	143-50-0	C10Cl10O	-	*1	-	*1	31000		-	*1	-	*6	-	*1	-	*1
Chlorhexidine Hydrochloride	3697-42-5	C22H32Cl4N10	-	*1	-	*1	40000		-	*6	-	*6	-	*6	3300
Chlorophenol Red	4430-20-0	C19H12Cl2O5S	-	*1	-	*1	12000		-	*6	-	*6	-	*6	-	*1
Chlorothalonil	1897-45-6	C8Cl4N2	-	*1, a	-	*1	-	*1	41		73		940		6500
Chlorpyrifos	2921-88-2	C9H11Cl3NO3PS	-	*1	-	*1	3200		-	*6	-	*6	-	*6	-	*1
Chlorpyrifosmethyl	5598-13-0	C7H7Cl3NO3PS	-	*2, a	-	*2	960		-	*1	3500		-	*1	-	*2
Chrysene	218-01-9	C18H12	-	*1	-	*1	8.5		-	*6	-	*6	-	*6	-	*1
Cinnarizine	298-57-7	C26H28N2	-	*1	-	*1	-	*1	-	*6	-	*6	-	*6	-	*1
cis-1,2-Diphenylcyclobutane	7694-30-6	C16H16	11000	*a	4100		-	*1	-	*6	4100		-	*6	-	*1
cis-1,3-O-Benzylideneglycerol	4141-19-9	C10H12O3	-	*1	-	*1	32000		-	*6	-	*6	-	*6	-	*1
cis-1,4-Diphenyl-1-butene	70388-65-7	C16H16	-	*2	12000		560		-	*6	2700		-	*6	23000
cis-1,4-Diphenylcyclobutane	694-30-6	C16H16	11000		4700		-	*1	-	*1	3200		-	*1	-	*2
cis-2,4-Diphenyl-2-butene	synthesis	C16H16	11000		7900		8500		-	*6	1200		-	*6	-	*2
cis-Chlordane	5103-71-9	C10H6Cl8	-	*1	-	*1	-	*1	7600		ND		-	*1	9500
cis-Heptachlorepoxide	1024-57-3	C10H5Cl7O	-	*1	-	*1	-	*1	-	*1	-	*6	-	*1	-	*1
cis-Permethrin	61949-76-6	C21H20Cl2O3	-	*2	-	*1	-	*1	-	*1	-	*6	-	*1	-	*2
cis-Stilbene	645-49-8	C14H12	-	*1, a	12000		6500		-	*6	-	*6	-	*6	19000
Clofibrate	637-07-0	C12H15ClO3	-	*1	-	*1	-	*1	-	*6	5000		-	*6	-	*1
Clomiphene	50-41-9	C26H28ClNO	-	*1, a	-	*1	-	*1	-	*6	-	*6	-	*6	67000
CNP (Chlornitrofen)	1836-77-7	C12H6Cl3NO3	-	*1, a	-	*1	27000		-	*6	55		-	*6	17000
CNP-amino	26306-61-6	C12H8Cl3NO	-	*1	5500		-	*1	2300		670		4500		-	*1
Copper quinolate	10380-28-6	C18H12CuN2O2	-	*1	-	*1	-	*1	-	*6	-	*6	-	*6	-	*1
Coumestrol	479-13-0	C15H8O5	28	*a	48		13000		-	*1	-	*6	ND		-	*1
Crotamiton	483-63-6	C13H17NO	-	*1	-	*1	-	*1	-	*6	-	*6	-	*6	-	*1
Crysin	480-40-0	C15H10O4	32000		1000		110		-	*6	-	*6	-	*6	-	*2
Cyasterone	17086-76-9	C29H44O8	19000		-	*1	-	*1	-	*1	-	*6	-	*1	-	*2
Cycloprothrin	63935-38-6	C26H21Cl2NO4	-	*2	-	*1	-	*1	-	*1	-	*6	-	*1	-	*2
Cyfluthrin	68359-37-5	C22H18Cl2FNO3	16000	*a	-	*1	-	*1	-	*1	-	*6	-	*1	-	*2
Cyhalothrin	68085-85-8	C23H19ClF3NO3	20000	*a	-	*1	-	*1	-	*1	-	*6	-	*1	-	*1
Cypermethrin	52315-07-8	C22H19Cl2NO3	-	*2, a	-	*1	-	*1	-	*1	-	*6	-	*1	-	*2
Cyproterone acetate	427-51-0	C24H29ClO4	-	*1	-	*1	-	*1	-	*6	-	*6	-	*6	-	*1
Daidzein	486-66-8	C15H10O4	-	*1, a	9700		-	*1	-	*1	-	*6	-	*1	-	*1
Daidzin	552-66-9	C21H20O9	-	*1, a	-	*1	-	*1	-	*1	-	*6	-	*6	-	*3
Dazomet	533-74-4	C5H10N2S2	-	*2	-	*2	-	*1	12000		-	*6	-	*1	20000
DCMU	330-54-1	C9H10Cl2N2O	-	*2	-	*2	2000		-	*1	-	*6	-	*1	-	*2
Decamethylcyclopentasiloxane	541-02-6	C10H30O5Si5	-	*1	-	*1	-	*1	-	*6	-	*6	-	*6	-	*1
Dehydroabietic acid	1740-19-8	C20H28O2	-	*3	-	*1	-	*1	700		3100		-	*6	87000
Dexamethasone	50-02-2	C22H29FO5	-	*1, a	-	*1	-	*1	-	*6	-	*6	-	*6	-	*1
Di-2-ethylhexyl adipate(DOA)	103-23-1	C22H42O4	-	*1, a	-	*1	-	*1	-	*1	-	*6	-	*1	-	*1
Di-2-ethylhexyl phthalate	117-81-7	C24H38O4	-	*1, a	-	*1	-	*1	-	*1	-	*6	-	*1	-	*1
Diazinon	333-41-5	C12H21N2O3PS	-	*1, a	-	*1	-	*1	-	*1	-	*6	-	*1	-	*1
Diazinon oxon	962-58-3	C12H21N2O4P	-	*1	-	*1	-	*1	-	*1	-	*6	-	*1	-	*2
Dibenzyl terephthalate	19851-61-7	C22H18O4	-	*1	-	*1	-	*1	-	*6	-	*6	-	*6	-	*1
Dibutyltin(IV)dichloride	683-18-1	C8H18Cl2Sn	-	*1	-	*1	-	*1	-	*6	-	*6	-	*6	2200
Dichlofenthion	97-17-6	C10H13Cl2O3PS	-	*1	14000		-	*1	-	*6	4400		-	*6	-	*1
Dichlofluanid	1085-98-9	C9H11Cl2FN2O2S2	-	*1	-	*1	-	*1	470		500		2900		1600
Dicyclohexyl phthalate	84-61-7	C20H26O4	-	*1	-	*1	-	*1	11000		-	*6	-	*1	-	*1
Dieldrin	60-57-1	C12H8Cl6O	-	*1, a	-	*1	-	*1	-	*1	-	*6	-	*6	-	*1
Dienestrol	84-17-3	C18H18O2	0.49		0.47		-	*1	-	*6	-	*6	-	*1	-	*1
Diethyl phthalate	84-66-2	C12H14O4	-	*1, a	-	*1	-	*1	-	*1	-	*6	-	*1	-	*5
Diethylstilbestrol (DES)	56-53-1	C18H20O2	0.23	*a	0.18		13000		-	*6	4600		-	*6	-	*1
Dimethametryn	22936-75-0	C11H21N5S	-	*2	-	*2	-	*1	-	*1	-	*6	-	*1	-	*2
Dimethyl arsinic acid	75-60-5	C2H7AsO2	-	*1	-	*1	-	*1	-	*1	-	*6	-	*1	-	*1
Dimethylaminoethyl methacrylic acid	2867-47-2	C8H14NO2	-	*2	-	*1	-	*1	-	*6	-	*6	-	*6	-	*5
Dimetyl-p-toluidine	99-97-8	C9H13N	-	*2	-	*1	-	*1	-	*6	-	*6	-	*6	-	*5
Di-n-butyl phthalate	84-74-2	C16H22O4	-	*1	-	*1	-	*1	-	*1	-	*6	-	*1	-	*1
Di-n-hexyl phthalate	84-75-3	C20H30O4	-	*1	-	*1	-	*1	-	*1	-	*6	-	*1	-	*1
Di-n-pentyl phthalate	131-18-0	C18H26O4	-	*1	-	*1	-	*1	-	*1	-	*6	-	*1	-	*1
Di-n-propyl phthalate	131-16-8	C14H18O4	-	*1	-	*1	-	*1	-	*1	-	*6	-	*1	-	*5
Diphenyl arsinic acid	4656-80-8	C12H11AsO2	-	*1	-	*1	-	*1	-	*1	-	*6	-	*1	-	*1
Diphenyl ether	101-84-8	C12H10O	-	*2	34000		-	*1	-	*1	-	*6	-	*1	-	*1
Diphenylmethylarsine oxide	2887-09-4	C13H13AsO	-	*1	-	*1	-	*1	-	*6	-	*6	-	*6	-	*1
Dipyrithione	3696-28-4	C10H8N2O2S2	-	*1	-	*1	-	*1	-	*1	-	*6	33000		10000
Dodecamethylcyclohexasiloxane	540-97-6	C12H36O6Si6	-	*1	-	*1	-	*1	-	*6	-	*6	-	*6	-	*1
EDDP	17109-49-8	C20H23N	-	*2, a	-	*2	-	*1	-	*1	-	*6	-	*1	28000
Endrin	72-20-8	C12H8Cl6O	-	*1, a	-	*1	-	*1	-	*1	-	*6	-	*1	-	*1
Enterolactone	78473-71-9	C18H18O4	-	*2	-	*2	-	*1	-	*6	-	*1	-	*6	-	*2
EPN	2104-64-5	C14H14NO4PS	-	*1, a	-	*1	-	*1	-	*6	6500		-	*6	-	*1
Epofenonane	57342-02-6	C20H32O2	-	*1	-	*1	-	*1	-	*6	-	*6	-	*6	-	*1
Equol	531-95-3	C15H14O3	250	*a	180		-	*1	-	*1	-	*6	-	*1	-	*2
Esfenvalerate	66230-04-4	C25H22ClNO3	-	*2	-	*1	-	*1	-	*1	-	*6	-	*1	-	*2
Estriol	50-27-1	C18H24O3	29	*a, d	400	*d	-	*1	ND		-	*6	-	*1	-	*1
Estrone	53-16-7	C18H22O2	0.72	*a, d	3.4	*d	-	*1	-	*6	750		-	*6	-	*1
Ethion	563-12-2	C9H22O4P2S4	-	*1	-	*1	-	*1	-	*6	-	*6	-	*6	-	*1
Ethofenprox	80844-07-1	C25H28O3	-	*2	-	*1	-	*1	-	*1	-	*6	-	*1	-	*2
Ethyl p-Aminobenzoate	94-09-7	C9H11NO2	-	*1	-	*1	-	*1	-	*6	-	*6	-	*6	-	*1
Ethyl p-hydroxybenzoate	120-47-8	C9H10O3	-	*1, a	7700		-	*1	-	*6	-	*6	-	*6	-	*1
Ethynylestradiol	57-63-6	C20H24O2	0.21	*a, d	0.58	*d	-	*1	ND		51		-	*6	-	*1
Fenoxycarb	79127-80-3	C17H19NO4	-	*1	-	*1	-	*1	-	*6	2600		-	*6	1000
Fenpropathrin	39515-41-8	C22H23NO3	15000		-	*1	-	*1	-	*1	-	*6	-	*1	-	*2
Fenvalerate	51630-58-1	C25H22ClNO3	-	*2, a	-	*1	-	*1	-	*1	-	*6	-	*1	-	*2
Fisetin hydrate	528-48-3	C15H10O6	-	*1	-	*1	-	*1	-	*6	-	*6	-	*6	15000
Flavanone	487-26-3	C15H12O2	-	*1	5700		240		-	*6	2100		-	*6	-	*1
Flavone	525-82-6	C15H10O2	-	*1, a	-	*1	100		-	*1	3200		-	*1	82000
Fluazifop-butyl	69806-50-4	C19H20F3NO4	4800	*a	2200		-	*1	-	*6	5400		-	*6	-	*1
Flucythrinate	70124-77-5	C26H23F2NO4	23000	*a	-	*1	-	*1	-	*1	-	*6	-	*1	-	*2
Fluoranthene	206-44-0	C16H10	-	*1	-	*1	980		-	*6	84		-	*6	-	*1
Fluorene	86-73-7	C13H10	-	*1	-	*1	-	*1	-	*6	1000		-	*6	-	*1
Flutamide	13311-84-7	C11H11F3N2O3	-	*1	-	*1	14000		-	*6	-	*6	-	*6	-	*1
Flutolanil	66332-96-5	C17H16F3NO2	-	*2	-	*1	-	*1	-	*1	-	*6	-	*1	-	*2
Fluvalinate	69409-94-5	C26H22ClF3N2O3	17000	*a	-	*1	-	*1	-	*1	-	*6	-	*1	-	*2
Formononetin	485-72-3	C16H12O4	3200		-	*1	220		-	*1	-	*6	-	*1	-	*2
Fthalide	27355-22-2	C8H2Cl4O2	-	*2	-	*2	2400		-	*1	870		-	*1	-	*2
Galangin	548-83-4	C15H10O5	-	*1	7500		45		1700		2300		-	*6	-	*1
Galaxolide (HHCB)	1222-05-5	C18H26O	-	*1	-	*1	-	*1	-	*6	5100		-	*6	-	*1
