# Supplementary material for: Screening data for the endocrine disrupting activities of 583 chemicals using the yeast two-hybrid assay
Source: Data Brief. 2018 Nov 23;21:2543–6. doi: 10.1016/j.dib.2018.11.071 (PMC6288393; doi:10.1016/j.dib.2018.11.071)
Supplement: Supplementary file 6 — Supplementary material [file mmc6.xlsx]

## Sheet: Sheet3
Chemical Name	CAS No.	Formula	hERa (ECx10/nM)		medERa (ECx10/nM)		AhR (ECx10/nM)		hERa antagonistic (EC50/nM)		AR antagonistic (EC50/nM)		YTOX test (IC50/nM)		P.B. test (IC50/nM)
Genistein	446-72-0	C15H10O5	230	*a	180		-	*1	-	*2	-	*6	-	*2	9500
Genistin	529-59-9	C21H20O10	-	*1, a	-	*1	-	*1	-	*1	-	*6	-	*1	-	*3
Glyphosate	1071-83-6	C3H8NO5P	-	*1	-	*1	-	*1	-	*6	-	*6	-	*6	-	*1
Harmol hydrochloride dihydrate	149022-16-2	C12H10N2O	-	*1	-	*1	-	*1	-	*6	-	*6	-	*6	27000
Heptachlor	76-44-8	C10H5Cl7	-	*1, a	-	*1	-	*1	-	*1	-	*6	-	*1	-	*1
Hesperetin	520-33-2	C16H14O6	-	*1	-	*1	5300		-	*6	-	*6	-	*6	22000
Hesperidin	520-26-3	C28H34O15	-	*1	-	*1	30000		-	*6	-	*6	-	*6	-	*1
Hexachlorobenzene	118-74-1	C6Cl6	6100		-	*1	46		-	*1	-	*6	-	*6	-	*2
Hexestrol	5635-50-7	C18H22O2	0.43		0.57		-	*1	-	*6	-	*6	-	*6	-	*1
Hinokitiol	499-44-5	C10H12O2	-	*1, a	-	*1	-	*1	-	*6	-	*6	-	*6	-	*1
Hoechst 33258	23491-45-4	C25H27Cl3N6O	-	*1	-	*1	-	*1	3400		4500		1800		-	*1
Hydrocortisone	50-23-7	C21H30O5	-	*1	-	*1	-	*1	-	*6	-	*6	-	*6	-	*1
Hydroxypropionic Acid	79-33-4	C3H6O3	-	*2	-	*1	-	*1	-	*6	-	*6	-	*6	-	*5
IBP	26087-47-8	C13H21O3PS	-	*2, a	-	*2	-	*1	-	*1	-	*6	-	*1	-	*2
ICI 182780	129453-61-8	C32H47F5O3S	-	*1	-	*1	-	*1	5200		-	*6	-	*6	-	*1
Indigo	482-89-3	C16H10N2O2	-	*1	-	*1	25		-	*6	-	*6	-	*6	-	*1
Indigo carmine	860-22-0	C16H8N2Na2O8S2	-	*1	-	*1	10000		-	*6	-	*6	-	*6	-	*1
Indole-3-carbinol	700-06-1	C9H9NO	-	*1	1200		570		-	*6	4400		-	*6	37000
Isofenphos	25311-71-1	C15H24NO4PS	-	*2	-	*2	-	*1	-	*1	-	*6	-	*1	-	*2
Isofenphos oxon	31120-85-1	C15H24NO5P	-	*2	-	*1	-	*1	-	*1	-	*6	-	*1	-	*2
Isopropyl 4-hydroxybenzoate	4191-73-5	C10H12O3	4600		1100		-	*1	-	*6	-	*6	-	*6	-	*1
Isoxathion	18854-01-8	C13H16NO4PS	-	*1, a	-	*1	15000		-	*6	-	*6	-	*6	-	*1
Isoxathion oxon	32306-29-9	C13H16NO5P	-	*2	-	*2	-	*1	-	*1	-	*6	-	*1	-	*2
Ivermectin	70288-86-7	C48H74O14	-	*1	-	*1	-	*1	-	*6	-	*6	-	*6	-	*1
Juvabione	17904-27-7	C16H26O3	13000		-	*1	ND		-	*1	ND		-	*1	-	*2
Kaempferol	520-18-3	C15H10O6	8100	*a	540		1000		-	*6	-	*6	-	*6	-	*2
Kelthane (p, p'-Dicofol)	115-32-2	C14H9Cl5O	-	*2, a	4200		7700		-	*1	1800		-	*1	-	*2
Kinoprene	42588-37-4	C18H28O2	-	*1	-	*1	-	*1	-	*6	-	*6	-	*6	-	*1
Lead (II) acetate trihydrate	6080-56-4	C2H9O5Pb	-	*1	-	*1	-	*1	-	*6	-	*6	-	*6	-	*1
Lead (II) chloride	7758-95-4	Cl2Pb	-	*1	-	*1	-	*1	-	*6	-	*6	-	*6	-	*1
Leptophos	21609-90-5	C13H10BrCl2O2PS	-	*1	-	*1	-	*1	-	*6	-	*6	-	*6	-	*1
Luteolin	491-70-3	C15H10O6	-	*1	-	*1	44000		-	*6	-	*6	-	*6	25000
Malathion	121-75-5	C10H19O6PS2	-	*2, a	-	*1	-	*1	-	*1	-	*6	-	*1	-	*2
Maneb	12427-38-2	C4H6MnN2S4	-	*2, a	-	*1	-	*1	1800		5500		13000		740
Manzeb	8018-01-7	C4H6MnN2S4	-	*2, a	-	*1	-	*1	720		1800		7300		120
Melatonin	73-31-4	C13H16N2O2	-	*1	-	*1	-	*1	-	*6	-	*6	-	*6	-	*1
MEP oxon	2255-17-6	C9H12NO6P	-	*2	-	*1	-	*1	-	*1	-	*6	-	*1	-	*2
Mepronil	55814-41-0	C17H19NO2	-	*2	-	*2	-	*1	-	*1	-	*6	-	*1	-	*2
meso-Stilbene dibromide	13440-24-9	C14H12Br2	-	*2	-	*2	14000		-	*6	-	*6	-	*6	-	*1
Methomyl	16752-77-5	C5H10N2O2S	-	*2, a	-	*2	-	*1	-	*1	-	*6	-	*1	-	*2
Methoprene	40596-69-8	C19H34O3	-	*1	-	*1	-	*1	-	*6	-	*6	-	*6	-	*1
Methoprene Acid	53092-52-7	C16H28O3	-	*1	-	*1	-	*1	-	*6	-	*6	-	*6	-	*1
Methoxychlor	72-43-5	C16H15Cl3O2	8100	*a	4900		-	*1	-	*1	-	*6	-	*1	-	*1
Methyl o-benzoylbenzoate	606-28-0	C15H12O3	-	*1	-	*1	-	*1	-	*1	-	*6	-	*1	-	*1
Methyl p-hydroxybenzoate (Methylparaben)	99-76-3	C8H8O3	-	*1, a	-	*1	-	*1	-	*6	-	*6	ND		-	*1
Methylarsonic acid	124-58-3	CH5AsO3	-	*1	-	*1	-	*1	-	*1	-	*6	-	*1	-	*1
Methyltrienolone	965-93-5	C19H24O2	1100		7100		-	*1	-	*1	-	*6	-	*6	-	*1
Metiram (Zineb)	9006-42-2	C4H6N2S4Zn	-	*1	-	*1	-	*1	4200		4600		14000		860
Metribuzin	21087-64-9	C8H14N4OS	-	*2	-	*2	-	*1	-	*1	-	*6	-	*1	-	*2
m-Hydroxybenzoic Acid	99-06-9	C7H6O3	-	*1	-	*1	-	*1	-	*6	-	*6	-	*6	-	*1
Mibolerone	3704-09-4	C20H30O2	250		910		-	*1	-	*1	-	*6	-	*6	-	*1
m-Iodo-Tyrosine	70-78-0	C9H10INO3	-	*1	-	*1	-	*1	-	*6	-	*6	-	*6	-	*1
Mirex	2385-85-5	C10Cl12	-	*1	-	*1	-	*1	-	*1	-	*6	-	*1	-	*1
Molinate	2212-67-1	C9H17NOS	-	*2, a	-	*2	-	*1	-	*1	-	*6	-	*1	32000
Monoisopropyl of bisphenol S	95235-30-6	C15H16O4S	-	*1	-	*1	-	*1	-	*6	-	*6	-	*6	-	*1
m-t-Butylphenol	585-34-2	C10H14O	-	*1	6300		-	*1	-	*6	-	*6	-	*6	4600
m-terphenyl	92-06-8	C18H14	-	*1	-	*1	380		-	*1	-	*6	-	*1	-	*1
Murisuterone A	38778-30-2	C27H44O8	16000		-	*1	ND		-	*1	ND		-	*1	-	*2
N,N',N''-trishydroxyethylhexahydro-s-triazine	4719-04-4	C9H21N3O3	-	*1	-	*1	-	*1	-	*1	-	*6	-	*1	-	*1
N,N-Diethyl-m-toluamide (DEET)	134-62-3	C12H17NO	-	*1	-	*1	-	*1	-	*6	-	*6	-	*6	-	*1
N-Acetyl-5-hydroxy-tryptamine	1210-83-9	C12H14N2O2	-	*1	-	*1	-	*1	-	*6	-	*6	-	*6	-	*1
Naphthalene	91-20-3	C10H8	-	*1, a	-	*1	-	*1	-	*1	-	*6	-	*1	-	*1
Naringenin	480-41-1	C15H12O5	-	*1, a	1500		24000		-	*6	-	*6	-	*6	-	*1
Naringin	10236-47-2	C27H32O14	-	*1	1300		-	*1	-	*6	-	*6	-	*6	-	*1
n-Butylbenzene	104-51-8	C10H14	-	*1, a	-	*1	-	*1	-	*1	-	*6	-	*1	-	*5
Nitrofen	1836-75-5	C12H7Cl2NO3	-	*1, a	-	*1	1200		-	*1	93		-	*6	27000
n-Nonylbenzene	1081-77-2	C15H24	-	*1	-	*1	13000		-	*1	-	*6	-	*1	9200
n-Octylbenzene	2189-60-8	C14H22	-	*1	-	*1	2100		-	*1	-	*6	-	*1	6500
o,p'-DDD	53-19-0	C14H10Cl4	5500	*a	1400		-	*1	-	*1	2000		-	*6	-	*1
o,p'-DDE	3424-82-6	C14H8Cl4	-	*1, a	1100		-	*1	-	*1	1100		-	*6	-	*1
o,p'-DDT	789-02-6	C14H9Cl5	2000	*a	330		-	*1	-	*1	-	*1	-	*6	-	*1
o,p'-Dicofol	10606-46-9	C14H9Cl5O	960		190		-	*1	-	*6	3300		-	*6	-	*1
Octachlorostyrene	29082-74-4	C8Cl8	-	*1	-	*1	-	*1	-	*1	-	*6	-	*1	-	*1
Octafluoro-4,4'-biphenol	2200-70-6	C12H2F8O2	300		2100		-	*1	-	*1	5300		-	*1	6700
Octamethylcyclotetrasiloxane	556-67-2	C8H24O4Si4	-	*1	-	*1	-	*1	-	*6	-	*6	-	*6	-	*1
o-Hydroxybiphenyl	90-43-7	C12H10O	-	*1	-	*1	13000		-	*1	3100		-	*1	-	*1
o-Iodobenzoic Acid	88-67-5	C7H5IO2	-	*1	-	*1	-	*1	-	*6	-	*6	-	*6	-	*1
o-Iodophenol	533-58-4	C6H5IO	-	*1	-	*1	22000		-	*6	-	*6	7700		-	*1
o-isopropylphenol	88-69-7	C9H12O	-	*1	-	*1	-	*1	-	*6	-	*6	-	*6	-	*1
o-sec-Butylphenol	89-72-5	C10H14O	-	*1	-	*1	-	*1	-	*6	-	*6	-	*6	18000
o-terphenyl	84-15-1	C18H14	2700		1400		-	*1	-	*6	-	*6	-	*6	-	*2
o-tert-Butylphenol	88-18-6	C10H14O	-	*1	12000		-	*1	-	*3	-	*6	-	*3	9400
Oxadiazon	19666-30-9	C15H18Cl2N2O3	-	*2	-	*2	-	*1	-	*1	-	*6	-	*1	-	*2
p,p'-DDD	72-54-8	C14H10Cl4	-	*1, a	-	*1	-	*1	-	*1	1100		-	*1	-	*1
p,p'-DDE	72-55-9	C14H8Cl4	-	*1, a	-	*1	44000		-	*1	850		-	*6	-	*1
p,p'-DDT	50-29-3	C14H9Cl5	-	*1, a	20000		-	*1	-	*1	15000		-	*6	-	*1
p-Aminobenzoic Acid	150-13-0	C7H7NO2	-	*1, a	-	*1	-	*1	-	*6	-	*6	-	*6	-	*1
Parathion	56-38-2	C10H14NO5PS	-	*1	-	*1	22000		-	*1	3100		-	*1	-	*1
p-Benzylphenol	101-53-1	C13H12O	1600		230		24000		-	*6	1300		-	*6	11000
p-cumylphenol	599-64-4	C15H16O	340	*c	110	*c	-	*1	-	*1	ND		-	*1	-	*1
Pencycuron	66063-05-6	C19H21ClN2O	-	*2	-	*2	-	*1	-	*1	-	*6	-	*1	-	*2
Pendimethalin Standard	40487-42-1	C13H19N3O4	-	*2, a	-	*2	-	*1	-	*1	4400		-	*1	-	*2
Pentachlorophenol(PCP)	87-86-5	C6HCl5O	-	*1, a	-	*1	-	*1	830		830		4100		4900
Permethrin	52645-53-1	C21H20Cl2O3	-	*1, a	-	*1	-	*1	-	*6	-	*6	-	*6	-	*1
PFOS:Perfluorooctanesulfonate	1763-23-1	C8HF17O3S	-	*1	-	*1	-	*1	-	*6	-	*6	-	*6	-	*1
Phenanthrene	85-01-8	C14H10	-	*1	-	*1	6700		-	*6	400		-	*6	16000
Phenobarbital sodium	57-30-7	C12H11N2NaO3	-	*1	-	*1	23000		-	*6	-	*6	-	*6	-	*1
Phenolphthalein	77-09-7	C20H14O4	-	*1	-	*1	-	*1	-	*6	-	*6	-	*6	60000
Phenthoate	2597-03-7	C12H17O4PS2	-	*1, a	-	*1	-	*1	-	*6	-	*6	-	*6	-	*1
