# Supplementary material for: Screening data for the endocrine disrupting activities of 583 chemicals using the yeast two-hybrid assay
Source: Data Brief. 2018 Nov 23;21:2543–6. doi: 10.1016/j.dib.2018.11.071 (PMC6288393; doi:10.1016/j.dib.2018.11.071)
Supplement: Supplementary file 7 — Supplementary material [file mmc7.xlsx]

## Sheet: Sheet3
Chemical Name	CAS No.	Formula	hERa (ECx10/nM)		medERa (ECx10/nM)		AhR (ECx10/nM)		hERa antagonistic (EC50/nM)		AR antagonistic (EC50/nM)		YTOX test (IC50/nM)		P.B. test (IC50/nM)
Phenyl -1-hydroxy-2-naphthoate	132-54-7	C17H12O3	-	*1	-	*1	36		-	*6	5300		-	*6	1700
Phenyl arsonic acid	98-05-5	C6H7AsO3	-	*1	-	*1	-	*1	-	*1	-	*6	-	*1	-	*1
Phenyl Salicylate	118-55-8	C13H10O3	-	*1	6500		1000		-	*6	-	*6	-	*6	-	*1
phenyldimethylarsine oxide	62964-84-5	C8H11AsO	-	*1	-	*1	-	*1	-	*6	-	*6	-	*6	-	*1
phenylmethylarisine oxide	synthesis	C7H9AsO2	-	*1	-	*1	-	*1	-	*6	-	*6	-	*6	-	*1
Phloretin	60-82-2	C15H14O5	-	*1	800		-	*1	-	*6	-	*6	-	*6	36000
p-Hydroxyacetophenone	99-93-4	C8H8O2	-	*1	-	*1	-	*1	-	*6	-	*6	-	*6	-	*5
p-Hydroxybenzaldehyde	123-08-0	C7H6O2	-	*1	-	*1	-	*1	-	*6	-	*6	-	*6	22000
p-Hydroxybezophenone	1137-42-4	C13H10O2	1500		630		13000		-	*1	4300		-	*1	89000
p-Iodophenol	540-38-5	C6H5IO	-	*1	7100		-	*1	-	*6	-	*6	-	*6	8500
Piperophos	24151-93-7	C14H28NO3PS2	-	*2	-	*2	-	*1	-	*1	-	*6	-	*1	-	*2
p-Methoxyphenol	150-76-5	C7H8O2	-	*1	-	*1	-	*1	-	*6	-	*6	-	*6	21000
p-n-butylphenol	1638-22-8	C10H14O	4500		1000		-	*1	-	*6	2300		-	*6	15000
p-n-Heptylphenol	1987-50-4	C13H20O	4000		210		5400		-	*6	2100		-	*6	14000
p-n-Hexylphenol	2446-69-7	C12H18O	1400		200		8100		-	*6	1800		-	*6	17000
p-Nitrotoluene	99-99-0	C7H7NO2	-	*1	-	*1	-	*1	-	*1	-	*6	-	*1	210000
p-n-Nonylphenol	104-40-5	C15H24O	5100		740		15000		-	*6	-	*6	-	*6	9700
p-n-Octylphenol	1806-26-4	C14H22O	4200		350		13000		4000		3100		-	*6	11000
p-Nonylphenol	synthesis	C15H24O	380		230		-	*1	-	*6	3100		-	*6	-	*2
p-nonylphenyl 2-(2hydroxy-ethyloxy)ethyl ether	synthesis	C19H32O3	-	*2	-	*1	-	*1	-	*6	-	*6	-	*6	-	*2
p-nonylphenyl 2-hydroxyethyl ether	synthesis	C19H33O4	13000		12000		-	*1	-	*6	-	*6	-	*6	-	*2
p-n-Pentylphenol	14938-35-3	C11H16O	1200		300		25000		-	*2	2500		-	*2	9300
Polyoxyethylene(10) Octylphenyl ether	9002-93-1	C25H44O6	-	*1	-	*1	-	*1	-	*6	-	*6	-	*6	-	*5
polystyrene standard	9003-53-6	(C8H7)n	-	*1	-	*1	7500		-	*6	3500		-	*6	-	*1
Probenazole	27605-76-1	C10H9NO3S	-	*2	-	*2	-	*1	-	*1	-	*6	-	*1	-	*2
Progesterone	57-83-0	C21H30O2	-	*1	-	*1	-	*1	-	*6	870		-	*6	-	*1
propyl p-hydroxybenzoate	94-13-3	C10H12O3	4000		810		35000		-	*6	-	*6	ND		-	*1
Prothiophos	34643-46-4	C11H15Cl2O2PS2	480		-	*1	-	*1	-	*6	-	*6	-	*6	-	*1
p-t-Butylphenol	98-54-4	C10H14O	-	*2	1600		-	*1	-	*6	-	*6	-	*6	-	*2
p-terphenyl	92-94-4	C18H14	-	*1	-	*1	57		-	*1	-	*6	-	*1	-	*2
p-t-Octylphenol	140-66-9	C14H22O	50		130		-	*1	-	*1	3200		-	*1	42000
p-t-Pentylphenol	80-46-6	C11H16O	1200		380		-	*1	-	*1	4100		-	*1	460
Pyrene	129-00-0	C16H10	-	*1, a	-	*1	1600		-	*6	590		-	*6	-	*2
Pyriproxyfen	95737-68-1	C20H19NO3	-	*1	-	*1	13000		-	*6	5400		-	*6	35000
Pyroquilon	57369-32-1	C11H11NO	-	*1	-	*1	-	*1	-	*1	-	*6	-	*1	-	*2
Quercetin Dihydrate	6151-25-3	C15H14O9	-	*1	-	*1	17000		-	*1	-	*6	-	*1	9000
Quinoline	91-22-5	C9H7N	-	*1	-	*1	-	*1	-	*6	ND		-	*6	-	*2
Resmethrin	10453-86-8	C22H26O3	-	*2	-	*1	-	*1	-	*1	-	*6	-	*1	-	*2
Resveratrol	501-36-0	C14H12O3	-	*1	-	*1	-	*1	-	*6	-	*6	-	*6	-	*2
Retene	483-65-8	C18H18	9800		14000		180		-	*6	270		-	*6	-	*1
Salicylic Acid 2-Ethylhexyl Ester	118-60-5	C15H22O3	-	*1	-	*1	5100		-	*6	-	*6	-	*6	-	*1
Simazine (CAT)	122-34-9	C7H12ClN5	-	*2, a	-	*1	-	*1	-	*1	-	*6	-	*1	-	*2
Sodium arsenate (dibasic) 7H2O	10048-95-0	H15AsNa2O11	-	*1	-	*1	-	*1	-	*1	-	*6	-	*1	-	*1
Sodium meta-arsenite	7784-46-5	AsNa3O3	-	*1	-	*1	-	*1	-	*1	-	*6	-	*1	-	*1
Spironolactone	52-01-7	C24H32O4S	-	*1	-	*1	-	*1	-	*6	-	*6	-	*6	-	*1
SR-12813	126411-39-0	C24H42O7P2	-	*1	-	*1	-	*1	-	*6	ND		-	*6	-	*1
T3 (3,5,3'-Triiodothyronine)	6893-02-3	C15H12I3NO4	-	*1	-	*1	-	*1	-	*6	-	*6	-	*6	16000
T4 (3,3',5,5'-Tetraiodothyronine)	51-48-9	C15H11I4NO4	-	*1	-	*1	-	*1	-	*6	-	*6	-	*6	14000
Tamoxifen	10540-29-1	C26H29NO	-	*1, a	-	*1	-	*1	5500		-	*6	-	*6	-	*1
Tebuconazole	107534-96-3	C16H22ClN3O	3100		11000		-	*1	-	*6	-	*6	-	*6	-	*1
Tebufenozide	112410-23-8	C22H28N2O2	24000		-	*1	-	*1	-	*1	-	*6	-	*1	-	*2
tert-Butylphenoxy acetic acid	1798-04-5	C12H16O3	-	*1	-	*1	-	*1	-	*6	-	*6	-	*6	19000
Testosterone	58-22-0	C19H28O2	-	*1, a	-	*1	-	*1	-	*1	-	*6	-	*6	-	*1
Tetrabromobisphenol A	79-94-7	C15H12Br4O2	-	*1, a	-	*1	-	*1	800		1600		-	*6	-	*2
Tetrachlorobisphenol A	79-95-8	C15H12Cl4O2	2500	*a	260		-	*1	610		1100		-	*6	-	*2
TetramethylbisphenolA	5613-46-7	C19H24O2	6300		10000		-	*1	-	*1	4900		-	*1	-	*5
Thenylchlor	96491-05-3	C16H18ClNO2S	-	*1	-	*1	-	*1	-	*6	-	*6	-	*6	-	*1
Thiabendazole	148-79-8	C10H7N3S	-	*1, a	-	*1	17000		-	*6	-	*6	-	*6	-	*1
Thiobencarb	28249-77-6	C12H16ClNOS	-	*2, a	-	*2	-	*1	-	*1	3300		-	*1	23000
Tolclofos-methyl	57018-04-9	C9H11Cl2O3PS	-	*1	17000		-	*1	-	*6	4400		-	*6	-	*1
Tonalide (AHTN)	1506-02-1	C18H26O	-	*1	-	*1	-	*1	-	*6	-	*6	-	*6	-	*1
Toxaphene	8001-35-2	C10H9Cl9	-	*1, a	-	*1	ND		7600		ND		-	*1	-	*1
Tralomethrin	66841-25-6	C22H19Br4NO3	31000		-	*1	-	*1	-	*1	-	*6	-	*1	-	*2
trans-1,2-Diphenylcyclobutane	20071-09-4	C16H16	-	*1, a	4200		ND		-	*6	ND		-	*6	-	*1
trans-1,3-Diphenyl-1-butene	synthesis	C16H16	-	*2	47000		2200		-	*1	3000		-	*1	-	*2
trans-1,3-Diphenylcyclobutane	synthesis	C16H16	-	*2	5200		320		-	*1	4300		-	*1	32000
trans-1,4-Diphenyl-1-butene	27066-35-9	C16H16	-	*2	-	*2	440		-	*6	4100		-	*6	370
trans-2,4-Diphenyl-2-butene	synthesis	C16H16	-	*2	-	*2	3600		-	*6	4600		-	*6	29000
trans-Chlordane	5103-74-2	C10H6Cl8	-	*1	9200		ND		-	*1	ND		-	*1	7800
trans-Heptachlorepoxide	28044-83-9	C10H5Cl7O	-	*1	-	*1	-	*1	-	*1	-	*6	-	*6	-	*1
trans-Nonachlor	39765-80-5	C10H5Cl9	2700		5600		-	*1	-	*1	-	*6	-	*6	-	*1
trans-Permethrin	61949-77-7	C21H20Cl2O3	-	*2	-	*1	-	*1	-	*1	-	*6	-	*1	-	*2
trans-Stilbene	103-30-0	C14H12	-	*1, a	-	*1	620		-	*6	-	*6	-	*6	15000
Tributyltin(IV)chloride	1461-22-9	C12H27ClSn	-	*1, a	-	*1	-	*1	520		2300		-	*6	410
Trifluralin	1582-09-8	C13H16F3N3O4	-	*2, a	-	*2	-	*1	-	*1	-	*6	-	*1	-	*2
Triphenyl arsine	603-32-7	C18H15As	-	*1, a	2400		-	*1	-	*1	-	*6	-	*1	-	*1
Triphenyl arsine oxide	1153-05-5	C18H15AsO	-	*1, a	-	*1	-	*1	-	*1	-	*6	-	*1	-	*1
Triphenylborane	960-71-4	C18H15B	-	*1, a	-	*1	-	*1	76		89		180		7200
Triphenylborane-pyridine complex	971-66-4	C23H20BN	-	*1, a	-	*1	-	*1	87		86		180		-	*1
Triphenylmethane	519-73-3	C19H16	11000		930		-	*1	-	*6	3700		-	*6	-	*1
Triphenyltin(IV)chloride	639-58-7	C18H15ClSn	-	*1, a	-	*1	-	*1	32		320		3200		1800
TTNPB	71441-28-6	C24H28O2	-	*1	-	*1	-	*1	-	*6	-	*6	-	*6	-	*1
Vinclozolin	50471-44-8	C12H9Cl2NO3	-	*1, a	-	*1	-	*1	-	*1	3400		-	*1	-	*1
Vitamin A Acetate	127-47-9	C22H32O2	-	*1	-	*1	-	*1	-	*6	-	*6	-	*6	16000
Zearalenone	17924-92-4	C18H22O5	22		51		-	*1	-	*6	-	*6	-	*6	-	*1
Zinc pyrithione	13463-41-7	C10H8N2O2S2Zn	-	*1	-	*1	4800		470		1100		3500		600
Zineb	12122-67-7	C4H6N2S4Zn	-	*1, a	-	*2	-	*1	710		1400		7100		350
Ziram	137-30-4	C6H12N2S4Zn	-	*2, a	-	*2	-	*1	3600		5800		-	*1	5100
*1: ≤10,000 nM	*a: Nishihara T., Nishikawa J., Kanayama T., Dakeyama F., Saito K., Imagawa M., Takatori S., Kitagawa Y., Hori S. and Utsumi H., 2000. Estrogenic activities of 517 chemicals by yeast two-hybrid assay. J. Health Sci. 46, 282-298.
*2: ≤20,000 nM	*b: Fukazawa H., Watanabe M., Shiraishi F., Shiraishi H., Shiozawa T., Matsushita H. and Terao Y., 2002. Formation of chlorinated derivatives of bisphenol A in waste paper recycling plants and their estrogenic activities. J. Health Sci. 48, 242-249.
*3: ≤50,000 nM	*c: Terasaki M., Shiraishi F., Nishikawa T., Edmonds J.S., Morita M. and Makino M,. 2005. Estrogenic activity of impurities in industrial grade bisphenol A. Environ. Sci. Technol. 39, 3703-3707.
*4: ≤1,000 nM	*d: Nakamura H., Shiozawa T., Terao Y., Shiraishi F. and Fukazawa H., 2006. By-products produced by the reaction of estrogens with hypochlorous acid and their estrogen activities. J. Health Sci. 52, 124-131.
*5: ≤100,000 nM
*6: ≤5,000 nM
*7: ≤500 nM
*8: ≤2,000 nM
*9: ≤100 nM
